# Supplementary material for: Development of Spirulina-Enriched Fruit and Vegetable Juices: Nutritional Enhancement, Antioxidant Potential, and Sensory Challenges
Source: Foods. 2025 Oct 17;14(20):3539. doi: 10.3390/foods14203539 (PMC12563328; doi:10.3390/foods14203539)
Supplement: Supplementary file 1 [file foods-14-03539-s001.zip]

Archive with 1 entries (1 files):
- foods-3937644-supplementary.pdf
